# Supplementary material for: Inferring gene regression networks with model trees
Source: BMC Bioinformatics. 2010 Oct 15;11:517. doi: 10.1186/1471-2105-11-517 (PMC2978221; doi:10.1186/1471-2105-11-517)
Supplement: Additional file 1 — yeastSubNET1-8.xls. Gene-gene associations resulting from our approach using Saccharomyces Cerevisiae data as input. The correlation measure between pair of genes from the network is reported, together with the number of weak correlated genes detected by our approach focus on localized similarities. [file 1471-2105-11-517-S1.XLS]

Edge	Spearman Cor	abs(Spearman Cor)
YBR089W-pp-YBR088C	0,994466246	0,994466246	102
YBR181C-pp-YBL027W	0,979742358	0,979742358	157
YBR084C-A-pp-YBR181C	0,979092754	0,979092754	223
YHR172W-pp-YGR140W	0,978977109	0,978977109		102 out of 504 edges with correlation < 0.7
YOR264W-pp-YNR067C	0,976453855	0,976453855		157 out of 504 edges with correlation < 0.75
YBR189W-pp-YBL072C	0,969957264	0,969957264		223 out of 504 edges with correlation < 0.8
YMR001C-pp-YBR138C	0,968777247	0,968777247
YDR447C-pp-YDL081C	0,964967836	0,964967836
YCR031C-pp-YBR031W	0,963759941	0,963759941
YBR181C-pp-YAL038W	0,962509319	0,962509319
YLR353W-pp-YGL021W	0,961597934	0,961597934
YPL267W-pp-YDL164C	0,955932599	0,955932599
YGR152C-pp-YBL035C	0,954849405	0,954849405
YBR118W-pp-YBL072C	0,954601227	0,954601227
YMR076C-pp-YJL187C	0,953952577	0,953952577
YDR172W-pp-YDL166C	0,953115542	0,953115542
YMR291W-pp-YLR353W	0,952430428	0,952430428
YDL192W-pp-YBR106W	0,952147956	0,952147956
YDR121W-pp-YDR211W	0,950873589	0,950873589
YDL164C-pp-YAR007C	0,950689605	0,950689605
YER001W-pp-YGL061C	0,949797836	0,949797836
YLR190W-pp-YBR138C	0,949078389	0,949078389
YBL034C-pp-YBL046W	0,948658375	0,948658375
YOL007C-pp-YLR103C	0,948066633	0,948066633
YBL003C-pp-YBL002W	0,947852761	0,947852761
YDL191W-pp-YBL072C	0,947852761	0,947852761
YDR050C-pp-YCR013C	0,946078431	0,946078431
YDL003W-pp-YBR088C	0,945332409	0,945332409
YKL113C-pp-YBR088C	0,945203495	0,945203495
YBR009C-pp-YBR118W	0,944004469	0,944004469
YBR093C-pp-YBR009C	0,943280618	0,943280618
YAL038W-pp-YAR009C	0,942118227	0,942118227
YNL126W-pp-YEL061C	0,942029136	0,942029136
YHL028W-pp-YBR138C	0,939135414	0,939135414
YBR038W-pp-YBR138C	0,938905736	0,938905736
YBR275C-pp-YBR073W	0,936165601	0,936165601
YPR119W-pp-YGL021W	0,936110703	0,936110703
YER018C-pp-YEL061C	0,935455029	0,935455029
YJL092W-pp-YEL061C	0,931182984	0,931182984
YDR211W-pp-YDR172W	0,931152906	0,931152906
YGR152C-pp-YAR008W	0,92994808	0,92994808
YDL081C-pp-YBL092W	0,928749732	0,928749732
YLR103C-pp-YMR078C	0,927454333	0,927454333
YDR365C-pp-YDL166C	0,927340605	0,927340605
YBL018C-pp-YBL054W	0,926859425	0,926859425
YBR089W-pp-YAR007C	0,926062661	0,926062661
YLR353W-pp-YBR038W	0,924074778	0,924074778
YBL092W-pp-YAL003W	0,924019608	0,924019608
YJR043C-pp-YBL034C	0,923664321	0,923664321
YKL156W-pp-YKL096W-A	0,922038234	0,922038234
YBL027W-pp-YAR009C	0,921894916	0,921894916
YOR315W-pp-YBR138C	0,919225333	0,919225333
YDR450W-pp-YBL072C	0,918404908	0,918404908
YBR118W-pp-YBR031W	0,91769111	0,91769111
YBR048W-pp-YAL038W	0,91758987	0,91758987
YEL061C-pp-YGR140W	0,91704511	0,91704511
YML119W-pp-YAL022C	0,916309254	0,916309254
YJL137C-pp-YBL032W	0,915975028	0,915975028
YKL180W-pp-YJL189W	0,915338112	0,915338112
YML033W-pp-YGL021W	0,91529638	0,91529638
YER095W-pp-YAR008W	0,914752405	0,914752405
YLR386W-pp-YBL035C	0,914641922	0,914641922
YDR064W-pp-YDL081C	0,914461712	0,914461712
YBL052C-pp-YBR123C	0,91150949	0,91150949
YDR083W-pp-YDL153C	0,910455673	0,910455673
YOR330C-pp-YCL063W	0,910074413	0,910074413
YGR089W-pp-YDL160C	0,90988209	0,90988209
YDR012W-pp-YBL072C	0,909815951	0,909815951
YCR013C-pp-YBL092W	0,909313725	0,909313725
YDL075W-pp-YBR031W	0,909035206	0,909035206
YDR505C-pp-YDL198C	0,908380204	0,908380204
YFL059W-pp-YBR218C	-0,907784388	0,907784388
YKR079C-pp-YKL096W-A	-0,906505514	0,906505514
YLR243W-pp-YKL118W	0,905920556	0,905920556
YDL127W-pp-YBL035C	0,904830233	0,904830233
YBL024W-pp-YAL025C	0,904384315	0,904384315
YDR079W-pp-YDR512C	0,90418344	0,90418344
YBL035C-pp-YDL003W	0,903426529	0,903426529
YML027W-pp-YDL164C	0,90292751	0,90292751
YNL289W-pp-YKR013W	0,902773504	0,902773504
YHR151C-pp-YGL116W	0,902071464	0,902071464
YOR273C-pp-YGL075C	-0,90100395	0,90100395
YLR406C-pp-YHL007C	-0,900898773	0,900898773
YML034W-pp-YBR038W	0,899834867	0,899834867
YAL003W-pp-YBR189W	0,899509804	0,899509804
YER114C-pp-YCL063W	0,899449165	0,899449165
YDR097C-pp-YAR007C	0,898943861	0,898943861
YER139C-pp-YCL066W	0,897933045	0,897933045
YAR009C-pp-YAL003W	0,896808604	0,896808604
YNL303W-pp-YAR008W	0,896768944	0,896768944
YGL085W-pp-YDR385W	-0,896583938	0,896583938
YER189W-pp-YAL019W	0,896339373	0,896339373
YBL063W-pp-YNR009W	0,895944487	0,895944487
YKL166C-pp-YML026C	-0,894514257	0,894514257
YGR099W-pp-YBL009W	0,894491452	0,894491452
YOL041C-pp-YNL179C	0,893962999	0,893962999
YER137C-pp-YNL124W	0,893102437	0,893102437
YLR062C-pp-YJL188C	0,892659022	0,892659022
YDL179W-pp-YLR079W	0,892393492	0,892393492
YBR206W-pp-YBR010W	0,891015933	0,891015933
YGR099W-pp-YEL061C	0,890511161	0,890511161
YDL013W-pp-YDL075W	-0,889919008	0,889919008
YJL187C-pp-YCR065W	0,88896766	0,88896766
YMR076C-pp-YBR088C	0,888889056	0,888889056
YBL057C-pp-YAL019W	0,888471876	0,888471876
YKL042W-pp-YDR097C	0,888269697	0,888269697
YDR382W-pp-YBL072C	0,888207058	0,888207058
YNL057W-pp-YAL022C	0,887247578	0,887247578
YGL234W-pp-YBL054W	0,886296285	0,886296285
YCR085W-pp-YJR148W	-0,885877837	0,885877837
YBR162W-A-pp-YAL003W	0,88534658	0,88534658
YKL032C-pp-YCR085W	0,885097141	0,885097141
YBL056W-pp-YBR123C	0,884992161	0,884992161
YPL187W-pp-YBL032W	-0,884384865	0,884384865
YKR013W-pp-YML061C	0,882324904	0,882324904
YLR123C-pp-YDR035W	-0,882137624	0,882137624
YMR179W-pp-YDL164C	0,881977286	0,881977286
YDL061C-pp-YBR009C	0,880469773	0,880469773
YDR311W-pp-YBR084C-A	-0,880354686	0,880354686
YDL160C-pp-YDR150W	0,880348702	0,880348702
YAR031W-pp-YAL019W	0,880233682	0,880233682
YML052W-pp-YGL021W	0,87950503	0,87950503
YGL116W-pp-YBR038W	0,879491038	0,879491038
YBL072C-pp-YAL003W	0,879215371	0,879215371
YDR240C-pp-YBR009C	-0,877991019	0,877991019
YNL124W-pp-YGL170C	0,877850309	0,877850309
YJL177W-pp-YJL189W	0,877225457	0,877225457
YIR006C-pp-YIL157C	0,876577651	0,876577651
YDL187C-pp-YBR184W	0,876020411	0,876020411
YBL077W-pp-YAL003W	0,87592402	0,87592402
YOR247W-pp-YER003C	0,875198499	0,875198499
YMR198W-pp-YER064C	0,874399593	0,874399593
YDR216W-pp-YBR093C	-0,874340249	0,874340249
YLR355C-pp-YJR107W	-0,873875841	0,873875841
YLR076C-pp-YJL188C	0,87385029	0,87385029
YOL096C-pp-YBR003W	0,873812811	0,873812811
YCL066W-pp-YML130C	0,873145134	0,873145134
YJL173C-pp-YDR097C	0,872698992	0,872698992
YNR009W-pp-YJR112W	0,871308062	0,871308062
YCR102C-pp-YDL031W	-0,870818204	0,870818204
YHR073W-pp-YJL190C	-0,870522283	0,870522283
YLR045C-pp-YJR112W	0,870210801	0,870210801
YBL093C-pp-YAL019W	0,86963317	0,86963317
YDL130W-pp-YBR162W-A	0,869405436	0,869405436
YBR106W-pp-YBL072C	0,869405436	0,869405436
YJL189W-pp-YJL190C	0,868631226	0,868631226
YNL299W-pp-YER166W	0,868597102	0,868597102
YOR195W-pp-YER003C	0,868504976	0,868504976
YBR031W-pp-YBR093C	0,867692472	0,867692472
YDR219C-pp-YNL176C	0,867058681	0,867058681
YLL022C-pp-YBR073W	0,866669309	0,866669309
YMR244C-A-pp-YKL043W	-0,866574677	0,866574677
YPL208W-pp-YDR488C	0,866525121	0,866525121
YML077W-pp-YLR413W	0,866507812	0,866507812
YOR073W-pp-YDR219C	0,866331899	0,866331899
YJL190C-pp-YJL136C	0,866257669	0,866257669
YOR188W-pp-YJR043C	0,864914557	0,864914557
YML021C-pp-YAR008W	0,863808643	0,863808643
YCLX06C-pp-YDL160C	-0,863361064	0,863361064
YHR039C-pp-YBR158W	0,862938086	0,862938086
YAL025C-pp-YAL059W	0,862521314	0,862521314
YBR279W-pp-YDR150W	0,862407752	0,862407752
YBL112C-pp-YBL113C	0,862154009	0,862154009
YLR170C-pp-YDL198C	0,861538625	0,861538625
YNL312W-pp-YBR073W	0,860307855	0,860307855
YGR140W-pp-YER003C	0,859751148	0,859751148
YMR036C-pp-YJL099W	0,859320895	0,859320895
YOL127W-pp-YJL053W	-0,85850812	0,85850812
YLR171W-pp-YLR170C	0,858370356	0,858370356
YDR366C-pp-YDR543C	0,857815976	0,857815976
YDR275W-pp-YAL038W	-0,857712848	0,857712848
YGL032C-pp-YAR071W	-0,857671551	0,857671551
YLR333C-pp-YJL010C	-0,85705449	0,85705449
YLR110C-pp-YKL156W	0,856967626	0,856967626
YCR012W-pp-YBR009C	0,856529692	0,856529692
YPL127C-pp-YBL002W	0,855126005	0,855126005
YOR012W-pp-YBL072C	-0,854833042	0,854833042
YNL065W-pp-YBL054W	0,854770687	0,854770687
YBR123C-pp-YBL079W	0,854363506	0,854363506
YIR026C-pp-YCR047C	0,853946716	0,853946716
YOR175C-pp-YBL063W	0,853033313	0,853033313
YDL156W-pp-YDL010W	0,852727642	0,852727642
YBR070C-pp-YAR008W	0,852614578	0,852614578
YMR078C-pp-YAR008W	0,852344555	0,852344555
YDR082W-pp-YBR228W	0,852129279	0,852129279
YBR160W-pp-YDL102W	0,851313639	0,851313639
YLR256W-pp-YBL054W	0,850897445	0,850897445
YKL096W-A-pp-YJL136C	0,850306748	0,850306748
YER141W-pp-YPR160W	0,849898516	0,849898516
YJL053W-pp-YDL182W	-0,849538632	0,849538632
YER081W-pp-YBL054W	0,849302808	0,849302808
YCL053C-pp-YDR055W	-0,848858891	0,848858891
YML026C-pp-YLR325C	0,848280738	0,848280738
YNL049C-pp-YER114C	0,847007044	0,847007044
YOL096C-pp-YEL024W	0,846139074	0,846139074
YGR200C-pp-YDR120C	0,844491585	0,844491585
YKR060W-pp-YJR132W	0,844197615	0,844197615
YNR039C-pp-YBL014C	0,842571777	0,842571777
YBL018C-pp-YBL057C	0,842463535	0,842463535
YBR182C-pp-YAL028W	0,841795616	0,841795616
YKL129C-pp-YAR007C	-0,840852791	0,840852791
YDR529C-pp-YCLX10C	0,840811468	0,840811468
YNR077C-pp-YBL054W	0,839846273	0,839846273
YJL128C-pp-YBR031W	-0,839231062	0,839231062
YDR046C-pp-YGR055W	0,838802337	0,838802337
YOL140W-pp-YDL166C	0,83839243	0,83839243
YDR353W-pp-YCR012W	0,837937543	0,837937543
YLL002W-pp-YAR007C	0,837705483	0,837705483
YDR413C-pp-YCL053C	0,837339693	0,837339693
YBR031W-pp-YAL003W	0,837324931	0,837324931
YOL021C-pp-YBL004W	0,837267727	0,837267727
YDL086W-pp-YAR035W	-0,836225431	0,836225431
YBR071W-pp-YKR077W	0,836209433	0,836209433
YBR085W-pp-YGL089C	-0,835764353	0,835764353
YBR070C-pp-YGR189C	0,835419073	0,835419073
YPR156C-pp-YBR138C	0,835403988	0,835403988
YPL142C-pp-YJL188C	0,835080876	0,835080876
YDR025W-pp-YBR009C	0,834772521	0,834772521
YDL187C-pp-YCR013C	-0,834480471	0,834480471
YAL059W-pp-YDR055W	-0,834462961	0,834462961
YDR385W-pp-YBL072C	0,834355828	0,834355828
YDR469W-pp-YDL153C	0,834057021	0,834057021
YEL024W-pp-YDR543C	-0,832941016	0,832941016
YAR071W-pp-YGR032W	-0,832723997	0,832723997
YKL153W-pp-YDR385W	0,832515337	0,832515337
YOR369C-pp-YDR385W	0,832515337	0,832515337
YLR212C-pp-YML038C	0,832384733	0,832384733
YDR225W-pp-YBR010W	0,83231021	0,83231021
YDR104C-pp-YML026C	-0,831794397	0,831794397
YDR017C-pp-YDR121W	0,830952346	0,830952346
YPR149W-pp-YLL028W	0,830674847	0,830674847
YER064C-pp-YBL032W	0,830448089	0,830448089
YOR369C-pp-YBL072C	0,829447853	0,829447853
YKR021W-pp-YBR088C	-0,82923904	0,82923904
YNL302C-pp-YJL053W	-0,829047948	0,829047948
YGR189C-pp-YDL105W	0,828771539	0,828771539
YLL028W-pp-YBR202W	0,828415791	0,828415791
YNL046W-pp-YBR158W	0,828204483	0,828204483
YLR167W-pp-YBR228W	-0,828146022	0,828146022
YML026C-pp-YMR234W	-0,827984399	0,827984399
YDL228C-pp-YAL003W	0,826994488	0,826994488
YPL208W-pp-YBL035C	0,82521912	0,82521912
YJR002W-pp-YCL053C	0,825125656	0,825125656
YJL010C-pp-YHL007C	0,823857424	0,823857424
YOL014W-pp-YBL035C	-0,823608204	0,823608204
YDR366C-pp-YDR083W	0,820871099	0,820871099
YJR009C-pp-YDR385W	0,820420687	0,820420687
YEL015W-pp-YCR013C	-0,819757441	0,819757441
YKL060C-pp-YHL007C	-0,818623159	0,818623159
YCL016C-pp-YAL003W	-0,818557734	0,818557734
YKR056W-pp-YBL004W	0,818071813	0,818071813
YPL153C-pp-YCR065W	0,816929345	0,816929345
YNL115C-pp-YDR358W	0,816867278	0,816867278
YNR067C-pp-YBL005W	-0,816256573	0,816256573
YBR153W-pp-YAL028W	0,814710284	0,814710284
YLR376C-pp-YCR065W	0,814148417	0,814148417
YDR471W-pp-YAL003W	0,813270268	0,813270268
YOL081W-pp-YBL004W	0,811414392	0,811414392
YLR121C-pp-YBR073W	0,81038064	0,81038064
YGL061C-pp-YML109W	0,810302203	0,810302203
YDR120C-pp-YDL153C	0,810229357	0,810229357
YKL109W-pp-YBR038W	0,810113438	0,810113438
YDL082W-pp-YBR009C	0,809849987	0,809849987
YNR019W-pp-YBL054W	-0,807379184	0,807379184
YER017C-pp-YBR024W	0,807283455	0,807283455
YBR189W-pp-YAR071W	0,806372549	0,806372549
YML109W-pp-YBR296C	0,806171393	0,806171393
YCL066W-pp-YDL043C	0,805781775	0,805781775
YBR061C-pp-YBL018C	0,805745666	0,805745666
YNR067C-pp-YBL018C	-0,805538614	0,805538614
YOL124C-pp-YBL030C	-0,803946357	0,803946357
YJR145C-pp-YJR029W	0,80344041	0,80344041
YOL080C-pp-YCL053C	0,803099824	0,803099824
YNL234W-pp-YAL067C	0,802727716	0,802727716
YER009W-pp-YJR151C	-0,802066603	0,802066603
YJR093C-pp-YBR031W	-0,801616721	0,801616721
YKL043W-pp-YAL022C	0,801602124	0,801602124
YIL119C-pp-YGL021W	0,801369471	0,801369471
YML064C-pp-YBR088C	-0,800836625	0,800836625
YDR076W-pp-YAL003W	-0,800740789	0,800740789
YER074W-pp-YDL075W	0,800252084	0,800252084
YIL089W-pp-YLR355C	-0,79922624	0,79922624
YBR003W-pp-YEL026W	-0,797814985	0,797814985
YGR104C-pp-YAL003W	-0,796835375	0,796835375
YLR455W-pp-YJR112W	0,795544531	0,795544531
YDR364C-pp-YBL092W	-0,79509049	0,79509049
YML038C-pp-YAR008W	0,793899544	0,793899544
YDR529C-pp-YAL019W	-0,793828021	0,793828021
YLR215C-pp-YBL014C	0,793663479	0,793663479
YDR353W-pp-YBR024W	-0,791488941	0,791488941
YDL061C-pp-YAL038W	0,791384765	0,791384765
YJL188C-pp-YAR071W	0,790903294	0,790903294
YER016W-pp-YBL046W	0,790804177	0,790804177
YOL060C-pp-YDL075W	-0,79064412	0,79064412
YPL116W-pp-YJR148W	-0,790352656	0,790352656
YOL011W-pp-YAR003W	0,788782441	0,788782441
YDR045C-pp-YLR324W	-0,788673565	0,788673565
YBR099C-pp-YDR385W	-0,788631028	0,788631028
YCR047C-pp-YBL054W	0,788153006	0,788153006
YKL154W-pp-YNL209W	-0,786905647	0,786905647
YGL121C-pp-YML119W	-0,786896838	0,786896838
YML133C-pp-YBL113C	0,785363448	0,785363448
YIL022W-pp-YJL136C	-0,784660409	0,784660409
YOL083W-pp-YLR190W	-0,784638352	0,784638352
YNL126W-pp-YBR202W	-0,784003379	0,784003379
YBR093C-pp-YAR071W	0,78378615	0,78378615
YJR142W-pp-YJR039W	0,783729142	0,783729142
YDL227C-pp-YAR007C	0,783185019	0,783185019
YPL199C-pp-YOL124C	0,781695841	0,781695841
YAL053W-pp-YBL079W	0,779906807	0,779906807
YNL195C-pp-YBL046W	0,779384189	0,779384189
YDL059C-pp-YKL201C	0,778975162	0,778975162
YPL231W-pp-YBR160W	0,778941477	0,778941477
YCL022C-pp-YBR070C	0,778808742	0,778808742
YPL192C-pp-YBL054W	0,778220107	0,778220107
YDL083C-pp-YBR064W	-0,778145383	0,778145383
YNL156C-pp-YHR039C	0,778054154	0,778054154
YIL122W-pp-YAR007C	-0,777040571	0,777040571
YAL033W-pp-YBL057C	0,776331371	0,776331371
YDL182W-pp-YBR118W	0,77614011	0,77614011
YDL043C-pp-YBR228W	0,774900972	0,774900972
YDR111C-pp-YBL009W	0,774812247	0,774812247
YPR045C-pp-YDR149C	0,77441386	0,77441386
YML133C-pp-YBL032W	-0,772785595	0,772785595
YAL037W-pp-YBR073W	0,772411094	0,772411094
YGR039W-pp-YML119W	-0,772102421	0,772102421
YGR162W-pp-YBL009W	0,771501682	0,771501682
YOR188W-pp-YBL018C	0,770708028	0,770708028
YLR324W-pp-YJR039W	0,77036621	0,77036621
YDR151C-pp-YAL003W	-0,767223836	0,767223836
YCR085W-pp-YDR325W	0,766571095	0,766571095
YGL188C-pp-YAL019W	-0,765664762	0,765664762
YJL171C-pp-YAL059W	-0,764564489	0,764564489
YAL059W-pp-YER141W	-0,763177704	0,763177704
YPL231W-pp-YBL054W	0,761524422	0,761524422
YCL063W-pp-YBL079W	0,760428252	0,760428252
YKR010C-pp-YJR112W	0,759934917	0,759934917
YLR005W-pp-YKL156W	-0,757998762	0,757998762
YDR453C-pp-YAL003W	-0,756410913	0,756410913
YNL299W-pp-YHR099W	0,755418227	0,755418227
YBL023C-pp-YBR202W	0,753673969	0,753673969
YOL012C-pp-YDL198C	0,753534254	0,753534254
YPR160W-pp-YAL049C	0,752493766	0,752493766
YJL039C-pp-YKL166C	0,751633185	0,751633185
YCL024W-pp-YAR007C	0,751512596	0,751512596
YPR002W-pp-YDR083W	-0,750706977	0,750706977
YKL118W-pp-YDR385W	-0,750206195	0,750206195
YNL179C-pp-YBL024W	0,748918799	0,748918799
YPL126W-pp-YAL059W	0,748213435	0,748213435
YCL063W-pp-YGR089W	0,747360247	0,747360247
YDL031W-pp-YAL049C	-0,746748204	0,746748204
YDR478W-pp-YDR325W	0,745826111	0,745826111
YNL312W-pp-YAL022C	-0,745074457	0,745074457
YJR093C-pp-YLR306W	0,745017681	0,745017681
YBR085W-pp-YBR189W	-0,744637921	0,744637921
YJR009C-pp-YKL060C	0,744300819	0,744300819
YJR155W-pp-YLL022C	0,742073584	0,742073584
YLR045C-pp-YBL002W	0,741843006	0,741843006
YNL234W-pp-YCR013C	-0,74083859	0,74083859
YJL069C-pp-YLR406C	-0,740267676	0,740267676
YGL181W-pp-YKR077W	-0,739941627	0,739941627
YGR214W-pp-YJR142W	-0,73987161	0,73987161
YDR263C-pp-YBR296C	0,739823402	0,739823402
YBR266C-pp-YDR447C	-0,738574086	0,738574086
YBR004C-pp-YBL018C	0,737957104	0,737957104
YJR039W-pp-YBR064W	0,73775887	0,73775887
YBR078W-pp-YBL003C	0,737715544	0,737715544
YOL124C-pp-YLR413W	0,736128796	0,736128796
YHR050W-pp-YBR023C	0,735977544	0,735977544
YFL059W-pp-YBL046W	0,734667078	0,734667078
YBL034C-pp-YBL081W	0,733885089	0,733885089
YER074W-pp-YNL021W	-0,73273452	0,73273452
YBR270C-pp-YBR189W	-0,731248914	0,731248914
YPL058C-pp-YPR045C	0,730825331	0,730825331
YKL152C-pp-YBL072C	0,728668032	0,728668032
YOR001W-pp-YLR058C	-0,726734492	0,726734492
YLR228C-pp-YDR064W	-0,725936289	0,725936289
YBR071W-pp-YBR038W	-0,725203688	0,725203688
YKL194C-pp-YDL082W	-0,722382418	0,722382418
YOL060C-pp-YAL028W	0,718995917	0,718995917
YDL102W-pp-YBL034C	0,717823422	0,717823422
YCR079W-pp-YBR218C	-0,716873011	0,716873011
YML102W-pp-YBR071W	0,715744383	0,715744383
YOL150C-pp-YBL054W	-0,714920686	0,714920686
YJR055W-pp-YAL003W	-0,714714801	0,714714801
YJL102W-pp-YNL021W	0,714192654	0,714192654
YAR071W-pp-YAL003W	0,713235294	0,713235294
YGL061C-pp-YBL063W	0,713217471	0,713217471
YJL099W-pp-YBL052C	0,712331794	0,712331794
YGR214W-pp-YAL038W	0,710673642	0,710673642
YDL086W-pp-YBL034C	-0,709658561	0,709658561
YHR161C-pp-YCR024C	0,708210501	0,708210501
YNL294C-pp-YBR189W	-0,708046643	0,708046643
YOL081W-pp-YKL154W	0,707741159	0,707741159
YBL005W-pp-YAL004W	0,70713618	0,70713618
YLR194C-pp-YBL083C	-0,706696699	0,706696699
YDR543C-pp-YAL060W	-0,706476405	0,706476405
YKL017C-pp-YBL092W	-0,705688857	0,705688857
YLR058C-pp-YAL019W	-0,705003759	0,705003759
YCR058C-pp-YAL003W	-0,704200794	0,704200794
YBR218C-pp-YDR400W	-0,701014262	0,701014262
YDR511W-pp-YBL032W	-0,700013503	0,700013503
YOL162W-pp-YER128W	0,699451109	0,699451109
YKL032C-pp-YCL053C	0,699080232	0,699080232
YAR052C-pp-YAL019W	0,698952005	0,698952005
YPL086C-pp-YBL004W	0,696711882	0,696711882
YFL001W-pp-YBL046W	0,696480891	0,696480891
YDR358W-pp-YAL025C	-0,696470294	0,696470294
YLR338W-pp-YBL014C	0,696073303	0,696073303
YNL156C-pp-YGL196W	0,695331901	0,695331901
YOL162W-pp-YLR413W	0,694845356	0,694845356
YLR194C-pp-YER082C	-0,694194915	0,694194915
YPL007C-pp-YAR008W	0,692789466	0,692789466
YOR180C-pp-YDL059C	0,692712812	0,692712812
YER018C-pp-YAL044C	-0,69202099	0,69202099
YBR108W-pp-YCR102C	0,686833758	0,686833758
YJL219W-pp-YER128W	0,686065065	0,686065065
YBR056W-pp-YAL049C	0,685367228	0,685367228
YMR176W-pp-YBR009C	-0,685350649	0,685350649
YKR060W-pp-YBR048W	-0,683535059	0,683535059
YCLX10C-pp-YDR276C	0,683078087	0,683078087
YGL112C-pp-YBR266C	0,68041395	0,68041395
YNL124W-pp-YBL072C	-0,680368098	0,680368098
YPR065W-pp-YPR149W	0,679807595	0,679807595
YOL014W-pp-YDL010W	-0,679257096	0,679257096
YDR156W-pp-YBL113C	-0,679103427	0,679103427
YOR273C-pp-YAL060W	0,678261335	0,678261335
YPR065W-pp-YCR024C	0,675755794	0,675755794
YKL201C-pp-YJL161W	0,675397952	0,675397952
YJL161W-pp-YJL177W	-0,674064071	0,674064071
YDL025C-pp-YER074W	-0,673445535	0,673445535
YLL047W-pp-YJL188C	-0,673238875	0,673238875
YPR070W-pp-YBL072C	-0,672158135	0,672158135
YDR276C-pp-YAL051W	-0,671248832	0,671248832
YMR284W-pp-YEL026W	-0,671006896	0,671006896
YEL034W-pp-YBR031W	0,669951247	0,669951247
YER166W-pp-YDR325W	0,669758193	0,669758193
YKL144C-pp-YKR060W	0,667698531	0,667698531
YOR136W-pp-YBL024W	-0,665436654	0,665436654
YBR284W-pp-YBR206W	-0,664299077	0,664299077
YFR015C-pp-YDR083W	-0,663969472	0,663969472
YPL142C-pp-YAL003W	0,663396814	0,663396814
YGL204C-pp-YAL019W	0,66316549	0,66316549
YML114C-pp-YML061C	0,662337789	0,662337789
YPL187W-pp-YBL014C	-0,660515393	0,660515393
YPR135W-pp-YKL043W	-0,65827878	0,65827878
YLR058C-pp-YDR046C	0,653349847	0,653349847
YJR145C-pp-YGR214W	0,653329582	0,653329582
YCR047C-pp-YBL024W	0,65266558	0,65266558
YIL157C-pp-YDR079W	0,64952477	0,64952477
YDR082W-pp-YBL034C	0,647436008	0,647436008
YBR230C-pp-YLL028W	-0,644673724	0,644673724
YER056C-pp-YDR046C	-0,644518757	0,644518757
YBL081W-pp-YDR079W	-0,63187261	0,63187261
YDR516C-pp-YAL025C	-0,631260482	0,631260482
YOR180C-pp-YEL034W	-0,627571646	0,627571646
YHR173C-pp-YBL002W	0,627199395	0,627199395
YDR294C-pp-YBR010W	-0,625058504	0,625058504
YBL079W-pp-YBL032W	0,624530002	0,624530002
YHR039C-pp-YAL060W	0,619982938	0,619982938
YLR325C-pp-YBL056W	-0,618602534	0,618602534
YLR089C-pp-YDL130W	-0,615588598	0,615588598
YDL070W-pp-YBR023C	0,615574784	0,615574784
YCR024C-pp-YLR355C	-0,614649916	0,614649916
YDL179W-pp-YAL025C	-0,610389727	0,610389727
YLR170C-pp-YBR160W	-0,602587915	0,602587915
YBL003C-pp-YDL070W	0,601605091	0,601605091
YJR093C-pp-YBR010W	-0,599394136	0,599394136
YFR027W-pp-YAL022C	-0,589791464	0,589791464
YOL113W-pp-YBR088C	-0,589633028	0,589633028
YPL058C-pp-YAL060W	0,583962451	0,583962451
YLR107W-pp-YBL030C	-0,551237999	0,551237999
YNL176C-pp-YBL004W	0,54364766	0,54364766
YJR151C-pp-YAL053W	0,534862298	0,534862298
YLR413W-pp-YAL060W	-0,524828438	0,524828438
YPL127C-pp-YAL022C	-0,508308559	0,508308559
YBR035C-pp-YBR010W	0,496623789	0,496623789
YKL169C-pp-YBL018C	-0,485790858	0,485790858
YOR377W-pp-YBL014C	0,484491688	0,484491688
YMR104C-pp-YAL053W	0,481674086	0,481674086
YLR209C-pp-YBR093C	-0,47088884	0,47088884
YJL177W-pp-YGR265W	-0,465232972	0,465232972
YLR451W-pp-YAL059W	0,454351132	0,454351132
YPL067C-pp-YBL009W	0,451047381	0,451047381
YDR165W-pp-YDR516C	-0,441220936	0,441220936
YJL194W-pp-YBR010W	-0,435005876	0,435005876
YER082C-pp-YBL014C	0,42404013	0,42404013
YMR090W-pp-YBR048W	-0,417417393	0,417417393
YNL015W-pp-YAR007C	0,389932913	0,389932913
YLR438W-pp-YAR007C	-0,38967769	0,38967769
YPR088C-pp-YAR052C	0,385510936	0,385510936
YJR030C-pp-YBR073W	0,375680254	0,375680254
YML061C-pp-YBL056W	-0,323387087	0,323387087
YMR011W-pp-YGR089W	-0,308650443	0,308650443
YNR001C-pp-YAR003W	-0,2885715	0,2885715
YNL176C-pp-YAL025C	0,277713976	0,277713976
YNL219C-pp-YBL081W	0,242076507	0,242076507
YBR230C-pp-YDR121W	-0,214640199	0,214640199
YMR153C-A-pp-YAL049C	-0,185046765	0,185046765
YJR132W-pp-YAR003W	0,171252141	0,171252141
YDR035W-pp-YBL032W	0,164096268	0,164096268
YJR025C-pp-YAR008W	-0,154940161	0,154940161
YAR003W-pp-YBR101C	0,051637443	0,051637443
YDR212W-pp-YAL004W	0,050003245	0,050003245
